# Supplementary material for: Hypervirulent group A Streptococcus emergence in an acaspular background is associated with marked remodeling of the bacterial cell surface
Source: PLoS One. 2018 Dec 5;13(12):e0207897. doi: 10.1371/journal.pone.0207897 (PMC6281247; doi:10.1371/journal.pone.0207897)
Supplement: S1 Table — (XLSX) [file pone.0207897.s001.xlsx]

## Sheet: S1 Table
S1 Table. Genetic differences among the clinical M4 strains in this study as determined by whole genome sequencing and confirmed via sanger sequencing.
Strain	Locus Tag in MGAS10750/gene name
	MGAS10750_spy0177	sclB	covS
M4-SC-1	10bp insertion "AATTATTCGC"	15bp insertion "CAAAACAAAACAAAA"	-
M4-SC-2	-	-	-
M4-LC-1	10bp insertion "AATTATTCGC"	10bp insertion "CAAAACAAAA"	11bp insertion "ATTTTCTCTGC"
