# Supplementary material for: Hypervirulent group A Streptococcus emergence in an acaspular background is associated with marked remodeling of the bacterial cell surface
Source: PLoS One. 2018 Dec 5;13(12):e0207897. doi: 10.1371/journal.pone.0207897 (PMC6281247; doi:10.1371/journal.pone.0207897)
Supplement: S2 Table — (XLSX) [file pone.0207897.s002.xlsx]

## Sheet: S2 Table
S2 Table. Genes differentially expressed between M4-SC-1 and M4-SC-2 by RNA-seq analysis.
Position start	Position end	M4-SC-2_tag	gene	MGAS10750 locus_tag	CDS function	Absolute value	Fold change M4-SC-1 vs. M4-SC-2	Bonferroni
44133	45680	RLGH_0025	purH	MGAS10750_Spy0027	IMP cyclohydrolase (EC 3.5.4.10) / Phosphoribosylaminoimidazolecarboxamide formyltransferase (EC 2.1.2.3)	2.17226	2.17226	0.0230906
80842	81834	RLGH_0072	--	MGAS10750_Spy0076	Mobile element protein_1	2.22625	2.22625	3.75439e-07
141054	141419	RLGH_0124	--	MGAS10750_Spy0128	RidA/YER057c/UK114 superfamily protein_1	2.1123	-2.1123	8.45291e-11
199821	200270	RLGH_0184	--	MGAS10750_Spy0190	Transcriptional regulator, MarR family_1	2.011	-2.011	0.000237242
355515	357695	RLGH_0340	nrdE1	MGAS10750_Spy0351	Ribonucleotide reductase of class Ib (aerobic), alpha subunit (EC 1.17.4.1)_1	2.25552	2.25552	2.80595e-10
593686	594507	RLGH_0620	--	MGAS10750_Spy0625	Mobile element protein_18	7.00787	-7.00787	0.00575552
759735	760547	RLGH_0794	--	MGAS10750_Spy0741	Mobile element protein_23	3.2169	3.2169	0.00764986
909765	911123	RLGH_0948	--	--	Collagen-like surface protein_1	2.13843	-2.13843	2.246e-09
1084228	1085184	RLGH_1129	--	MGAS10750_Spy1114	Membrane protein_3	2.13884	-2.13884	2.06168e-13
1247613	1248737	RLGH_1288	--	MGAS10750_Spy1278	Fic domain protein, Pden_3305 type	2.3521	-2.3521	0.0105785
1504505	1505641	RLGH_1548	dnaJ	MGAS10750_Spy1557	Chaperone protein DnaJ	2.30373	-2.30373	0
1505922	1507748	RLGH_1549	dnaK	MGAS10750_Spy1558	Chaperone protein DnaK	2.39739	-2.39739	0
1507929	1508462	RLGH_1550	grpE	MGAS10750_Spy1559	Heat shock protein GrpE	2.27457	-2.27457	0
1508504	1509538	RLGH_1551	hrcA	MGAS10750_Spy1560	Heat-inducible transcription repressor HrcA	2.21939	-2.21939	3.19561e-11
1556616	1558055	RLGH_1594	scrB	MGAS10750_Spy1602	Sucrose-6-phosphate hydrolase (EC 3.2.1.26)	2.04314	-2.04314	0.000351644
1778428	1780059	RLGH_1797	groEL	MGAS10750_Spy1855	Heat shock protein 60 family chaperone GroEL	2.78678	-2.78678	0
1780095	1780385	RLGH_1798	groES	MGAS10750_Spy1856	Heat shock protein 60 family co-chaperone GroES	2.97601	-2.97601	0
1783588	1783701	RLGH_1801	--	--	hypothetical protein_48	3.46692	3.46692	0.0161815
1783664	1783873	RLGH_1802	csp	MGAS10750_Spy1859	Cold shock protein CspA	4.84806	4.84806	0
1806449	1808077	RLGH_1818	dexS	MGAS10750_Spy1875	Trehalose-6-phosphate hydrolase (EC 3.2.1.93)	4.74179	-4.74179	0
1808145	1810169	RLGH_1819	--	MGAS10750_Spy1876	PTS system, trehalose-specific IIB component (EC2.7.1.69) / PTS system, trehalose-specific IIC component (EC 2.7.1.69) / PTS system, trehalose-specific IIAcomponent (EC 2.7.1.69)	5.12057	-5.12057	0
