# Supplementary material for: Hypervirulent group A Streptococcus emergence in an acaspular background is associated with marked remodeling of the bacterial cell surface
Source: PLoS One. 2018 Dec 5;13(12):e0207897. doi: 10.1371/journal.pone.0207897 (PMC6281247; doi:10.1371/journal.pone.0207897)
Supplement: S3 Table — (XLSX) [file pone.0207897.s003.xlsx]

## Sheet: S3 Table
S3 Table. Genes differentially expressed between M4-SC-1 and M4-LC-1 by RNA-seq analysis.
Position start	Position end	M4-SC-2_tag	gene	MGAS10750 locus_tag	CDS Function	Absolute value	Fold change M4-LC-1 vs M4-SC-1	Bonferroni
1523456	1524160	RLGH_1752	scpA	--	C5a peptidase (EC 3.4.21.-)	23.5276	23.5276	0
398010	398261	RLGH_1751	fba	--	Cell surface protein_2	22.5659	22.5659	0
1568657	1568950	RLGH_0175	--	--	FIG01118080: hypothetical protein	19.8423	19.8423	6.16914e-06
398759	400093	RLGH_1753	emm	--	Antiphagocytic M protein_1	18.3176	18.3176	0
1752325	1752561	RLGH_1765	--	--	FIG01118170: hypothetical protein	16.8834	16.8834	5.26956e-05
1471742	1472743	RLGH_0391	--	--	Response regulator of the competence regulon ComE_2	12.0132	12.0132	0
1066460	1067380	RLGH_1866	--	--	FIG01116006: hypothetical protein	5.92101	5.92101	0
476963	478330	RLGH_0948	--	--	Collagen-like surface protein_1	3.2425	3.2425	0
663583	664941	RLGH_0710	--	--	Endonuclease/exonuclease/phosphatase family protein	2.01565	2.01565	1.5875e-11
1242660	1243595	RLGH_0705	--	--	Streptolysin S biosynthesis protein (SagF)	2.05163	-2.05163	9.04125e-05
1112488	1113186	RLGH_0020	--	MGAS10750_Spy0022	Phosphoribosylaminoimidazole-succinocarboxamide synthase (EC 6.3.2.6)	5.56774	-5.56774	9.93526e-10
1113196	1113981	RLGH_0021	--	MGAS10750_Spy0023	Phosphoribosylformylglycinamidine synthase, synthetase subunit (EC 6.3.5.3) / glutamine amidotransferase subunit (EC 6.3.5.3)	5.4402	-5.4402	0
255755	256987	RLGH_0022	purF	MGAS10750_Spy0024	Amidophosphoribosyltransferase (EC 2.4.2.14)	5.3797	-5.3797	0
290314	290847	RLGH_0023	purM	MGAS10750_Spy0025	Phosphoribosylformylglycinamidine cyclo-ligase (EC 6.3.3.1)	5.96416	-5.96416	0
1752832	1753761	RLGH_0024	purN	MGAS10750_Spy0026	Phosphoribosylglycinamide formyltransferase (EC2.1.2.2)	5.92161	-5.92161	0
1291229	1291684	RLGH_0025	purH	MGAS10750_Spy0027	IMP cyclohydrolase (EC 3.5.4.10) /Phosphoribosylaminoimidazolecarboxamide formyltransferase (EC 2.1.2.3)	5.38225	-5.38225	0
785305	787290	RLGH_0027	--	MGAS10750_Spy0029	putative choline binding protein_2	3.2971	-3.2971	0.00640654
753101	754372	RLGH_0028	purD	MGAS10750_Spy0030	Phosphoribosylamine--glycine ligase (EC6.3.4.13)	5.10028	-5.10028	0
1720913	1721890	RLGH_0029	purE	MGAS10750_Spy0031	N5-carboxyaminoimidazole ribonucleotide mutase (EC 5.4.99.18)	5.47995	-5.47995	4.12337e-13
815503	816153	RLGH_0030	purK	MGAS10750_Spy0032	N5-carboxyaminoimidazole ribonucleotide synthase (EC 6.3.4.18)	5.65874	-5.65874	0
1723507	1724133	RLGH_0031	--	MGAS10750_Spy0033	Phage protein_1	2.63751	-2.63751	0
32609	33571	RLGH_0032	--	MGAS10750_Spy0034	possible EA31 gene protein, phage lambda	2.2462	-2.2462	1.11331e-11
53157	54449	RLGH_0033	purB	MGAS10750_Spy0035	Adenylosuccinate lyase (EC 4.3.2.2) @ SAICAR lyase (EC 4.3.2.2)	2.0206	-2.0206	2.13302e-07
1719172	1720800	RLGH_0111	--	MGAS10750_Spy0115	Fibronectin-binding protein_2	6.33252	6.33252	0
1336983	1338878	RLGH_0112	--	MGAS10750_Spy0116	Cell wall surface anchor family protein	7.3272	7.3272	0
1336130	1336978	RLGH_0113	--	MGAS10750_Spy0117	Cell wall surface anchor family protein, LPXTG motif	7.36892	7.36892	0
254406	255587	RLGH_0114	--	MGAS10750_Spy0118	Sortase A, LPXTG specific_1	6.70409	6.70409	0
1569118	1570272	RLGH_0115	--	MGAS10750_Spy0119	Sortase A, LPXTG specific_2	7.02577	7.02577	0
1482707	1483063	RLGH_0116	--	MGAS10750_Spy0120	Sortase A, LPXTG specific_3	4.84427	4.84427	0
1733263	1734315	RLGH_0117	--	MGAS10750_Spy0121	FIG01114239: hypothetical protein	25.5098	25.5098	0
1746817	1748748	RLGH_0141	nga	MGAS10750_Spy0145	Nicotine adenine dinucleotide glycohydrolase (NADGH) (EC 3.2.2.5)	43.3597	43.3597	0
160092	161807	RLGH_0142	ifs	MGAS10750_Spy0146	Streptococcal NAD glycohydrolase inhibitor	44.7363	44.7363	0
134048	134707	RLGH_0143	slo	MGAS10750_Spy0147	Thiol-activated cytolysin	41.5418	41.5418	0
162149	162415	RLGH_0144	--	MGAS10750_Spy0148	FIG01116104: hypothetical protein	172.648	172.648	0
1748928	1751900	RLGH_0145	--	MGAS10750_Spy0149	FIG01114743: hypothetical protein	64.4039	64.4039	0
188846	190066	RLGH_0146	--	MGAS10750_Spy0151	FIG01115818: hypothetical protein	8.83014	8.83014	0
755094	756314	RLGH_0147	metB	MGAS10750_Spy0152	Cystathionine beta-lyase (EC 4.4.1.8)	5.02209	-5.02209	0
909765	911123	RLGH_0169	--	MGAS10750_Spy0175	S-layer homology domain / putative murein endopeptidase	6.17848	6.17848	0
158223	159578	RLGH_0170	--	MGAS10750_Spy0178	hypothetical protein_4	48.8123	48.8123	6.26958e-10
1889254	1890117	RLGH_0173	--	MGAS10750_Spy0180	Transcriptional regulator, RofA-like Protein (RALP)_1	6.20618	6.20618	0
1210062	1211117	RLGH_0174	--	MGAS10750_Spy0181	Transcriptional regulator, RofA-like Protein (RALP)_2	6.31718	6.31718	2.24517e-10
1340110	1341738	RLGH_0184	--	MGAS10750_Spy0190	Transcriptional regulator, MarR family_1	2.34827	-2.34827	2.02583e-06
1092333	1092920	RLGH_0185	--	MGAS10750_Spy0191	Multidrug resistance ABC transporter ATP-binding and permease protein_1	2.3599	-2.3599	0
589482	590240	RLGH_0186	--	MGAS10750_Spy0192	Multidrug resistance ABC transporter ATP-binding and permease protein_2	2.65686	-2.65686	0
1073594	1074352	RLGH_0237	--	MGAS10750_Spy0244	D-alanyl-D-alanine carboxypeptidase (EC 3.4.16.4)_1	3.9534	3.9534	0
1438142	1438408	RLGH_0238	dacA2	MGAS10750_Spy0245	D-alanyl-D-alanine carboxypeptidase (EC 3.4.16.4)_2	2.59208	2.59208	0
163584	164972	RLGH_0267	--	MGAS10750_Spy0276	FIG01269488: protein, clustered with ribosomal protein L32p	3.16508	3.16508	0
1137798	1139054	RLGH_0281	--	MGAS10750_Spy0290	Inner membrane protein translocase component YidC, OxaA protein	2.09907	2.09907	1.71086e-07
12805	14784	RLGH_0297	--	MGAS10750_Spy0307	Substrate-specific component RibU of riboflavin ECF transporter	2.05671	-2.05671	1.94795e-05
343631	348574	RLGH_0329	spyCEP	MGAS10750_Spy0340	Serine endopeptidase ScpC (EC 3.4.21.-)	241.97	241.97	0
123883	127914	RLGH_0341	spyA	MGAS10750_Spy0353	C3 family ADP-ribosyltransferase (EC 2.4.2.-)	9.49092	9.49092	0
162699	162929	RLGH_0342	--	MGAS10750_Spy0354	FIG01114323: hypothetical protein_1	91.2001	91.2001	0
359094	359606	RLGH_0343	--	MGAS10750_Spy0355	FIG01114323: hypothetical protein_2	91.5782	91.5782	0
429990	431324	RLGH_0345	--	MGAS10750_Spy0357	FIG01115464: hypothetical protein	4.39092	4.39092	3.31202e-06
1480457	1481491	RLGH_0356	--	MGAS10750_Spy0368	FIG01116268: hypothetical protein	2.22405	2.22405	0
1234586	1235281	RLGH_0371	--	MGAS10750_Spy0383	Group B streptococcal surface immunogenic protein	2.12028	2.12028	0
131137	132009	RLGH_0392	--	MGAS10750_Spy0403	Response regulator	9.90983	9.90983	0
128035	130197	RLGH_0393	--	MGAS10750_Spy0404	Histidine kinase	11.0062	11.0062	0
31160	32356	RLGH_0430	--	MGAS10750_Spy0438	Diglucosyl diacylglycerol synthase (1,2-linking) (EC 2.4.1.208)	2.02897	2.02897	0
1722720	1723523	RLGH_0438	--	MGAS10750_Spy0447	Phosphoenolpyruvate-dihydroxyacetone phosphotransferase (EC 2.7.1.121), dihydroxyacetone binding subunit DhaK	2.57853	2.57853	9.00399e-09
981146	982429	RLGH_0439	--	MGAS10750_Spy0448	Phosphoenolpyruvate-dihydroxyacetone phosphotransferase (EC 2.7.1.121), ADP-binding subunit DhaL	2.50339	2.50339	7.57898e-05
1356814	1358538	RLGH_0441	--	MGAS10750_Spy0450	Glycerol uptake facilitator protein_1	2.29759	2.29759	3.71165e-05
1821501	1821899	RLGH_0485	--	MGAS10750_Spy0495	Multidrug resistance protein ErmB_1	4.91955	-4.91955	0
670036	672768	RLGH_0494	--	MGAS10750_Spy0504	Phage shock protein C, putative; stress-responsive transcriptional regulator	2.34097	2.34097	1.23701e-12
132849	133706	RLGH_0616	speJ	MGAS10750_Spy0621	Streptococcal pyrogenic exotoxin C (SpeC); _Toximoron (Superantigen)	7.86392	-7.86392	0
1804346	1806241	RLGH_0617	--	MGAS10750_Spy0622	Streptococcal extracellular nuclease 2; Mitogenic factor 2	8.18188	-8.18188	0
1459168	1460010	RLGH_0620	--	MGAS10750_Spy0625	Mobile element protein_18	6.40622	6.40622	0.0164661
1177599	1178858	RLGH_0622	--	MGAS10750_Spy0627	Transcriptional regulator, GntR family_1	2.41954	-2.41954	0
1771893	1772273	RLGH_0623	agaS	MGAS10750_Spy0628	Galactosamine-6-phosphate isomerase (EC 5.3.1.-)	2.43351	-2.43351	0
1211953	1213149	RLGH_0787	--	MGAS10750_Spy0734	Periplasmic component of efflux system_1	2.40188	2.40188	0
51764	52648	RLGH_0788	--	MGAS10750_Spy0735	ABC transporter, ATP-binding protein_2	2.36692	2.36692	2.06168e-13
1064557	1064946	RLGH_0789	--	MGAS10750_Spy0736	ABC transporter, permease protein_2	2.26409	2.26409	0
306362	307285	RLGH_0790	--	MGAS10750_Spy0737	Glycerophosphoryl diester phosphodiesterase (EC 3.1.4.46)	2.05019	2.05019	5.97476e-10
777181	777390	RLGH_0796	--	MGAS10750_Spy0743	FIG01115236: hypothetical protein	2.07289	2.07289	0.000150799
191284	191403	RLGH_0797	czcD	MGAS10750_Spy0744	Cobalt-zinc-cadmium resistance protein CzcD	2.23299	2.23299	0.00544389
359844	360104	RLGH_0810	--	MGAS10750_Spy0757	hypothetical protein_30	97.1117	97.1117	0.000527818
1524173	1525075	RLGH_0811	--	MGAS10750_Spy0758	Streptococcal pyrogenic exotoxin J (SpeJ) fragment	13.5208	13.5208	3.29709e-08
1246583	1247365	RLGH_0812	mac	MGAS10750_Spy0759	Immunoglobulin G-endopeptidase (IdeS) / Mac/ Secreted immunoglobulin binding protein (Sib38)	9.7164	9.7164	0
201972	203756	RLGH_0821	--	MGAS10750_Spy0770	5'-nucleotidase (EC 3.1.3.5)	3.5323	-3.5323	0
49136	50233	RLGH_0850	--	MGAS10750_Spy0798	Cystine-binding protein	2.98087	2.98087	0
43395	43949	RLGH_0851	--	MGAS10750_Spy0799	Cystine transport system permease protein	2.97695	2.97695	0
48658	49149	RLGH_1026	xpt	MGAS10750_Spy1007	Xanthine phosphoribosyltransferase (EC 2.4.2.22)	2.5599	-2.5599	0
1074365	1075168	RLGH_1027	--	MGAS10750_Spy1008	Xanthine permease	2.58951	-2.58951	1.23701e-12
44133	45680	RLGH_1111	coaA	MGAS10750_Spy1094	Pantothenate kinase (EC 2.7.1.33)	3.03393	3.03393	0
1649324	1649470	RLGH_1116	phoU	MGAS10750_Spy1100	Phosphate transport system regulatory protein PhoU	2.05248	-2.05248	1.03084e-12
35979	36713	RLGH_1117	pstB	MGAS10750_Spy1101	Phosphate transport ATP-binding protein PstB (TC 3.A.1.7.1)_1	2.2055	-2.2055	0
1135284	1136267	RLGH_1118	pstB2	MGAS10750_Spy1102	Phosphate transport ATP-binding protein PstB (TC 3.A.1.7.1)_2	2.16601	-2.16601	2.06168e-13
724364	724840	RLGH_1119	pstA	MGAS10750_Spy1103	Phosphate transport system permease protein PstA (TC 3.A.1.7.1)	2.14662	-2.14662	0
1091582	1092121	RLGH_1120	pstC	MGAS10750_Spy1104	Phosphate transport system permease protein PstC (TC 3.A.1.7.1)	2.29614	-2.29614	0
1775826	1777325	RLGH_1121	pstS	MGAS10750_Spy1105	Phosphate ABC transporter, periplasmic phosphate-binding protein PstS (TC 3.A.1.7.1)	2.15952	-2.15952	0
724855	725535	RLGH_1135	--	MGAS10750_Spy1121	General stress protein, Gls24 family_1	2.12302	2.12302	0
756568	758301	RLGH_1136	--	MGAS10750_Spy1122	FIG01114697: hypothetical protein	2.23381	2.23381	1.64935e-12
1517664	1518446	RLGH_1137	--	MGAS10750_Spy1123	General stress protein, Gls24 family_2	2.11515	2.11515	6.08197e-11
1437374	1438108	RLGH_1138	--	MGAS10750_Spy1124	Small integral membrane protein	2.49863	2.49863	1.08282e-05
10950	12236	RLGH_1139	--	MGAS10750_Spy1125	FIG01114374: hypothetical protein	2.08462	2.08462	1.31948e-11
1092981	1093229	RLGH_1140	--	MGAS10750_Spy1126	FIG01114177: hypothetical protein	2.2026	2.2026	1.79531e-09
284304	285518	RLGH_1144	cfa	MGAS10750_Spy1131	CAMP factor	2.39069	-2.39069	0
36789	40562	RLGH_1154	--	MGAS10750_Spy1141	Transcriptional regulator, GntR family_5	2.98808	2.98808	0
42205	43227	RLGH_1155	--	MGAS10750_Spy1142	Multidrug ABC transporter, ATP-binding protein	2.92681	2.92681	0
588664	589371	RLGH_1156	--	MGAS10750_Spy1143	ABC transporter, ATP-binding protein_7	2.65901	2.65901	0
1351894	1355310	RLGH_1232	--	MGAS10750_Spy1220	Peptidoglycan N-acetylglucosamine deacetylase (EC 3.5.1.-)	3.69618	3.69618	0
980565	981146	RLGH_1249	prsA	MGAS10750_Spy1240	Foldase protein prsA 1 precursor (EC 5.2.1.8)	3.58274	3.58274	0
596129	597328	RLGH_1251	--	MGAS10750_Spy1242	Major facilitator:Oxalate:Formate Antiporter	3.70525	-3.70525	3.71103e-12
814611	815474	RLGH_1258	--	MGAS10750_Spy1249	FIG01113992: hypothetical protein	5.74097	-5.74097	2.49299e-09
1191500	1192774	RLGH_1259	--	MGAS10750_Spy1250	FIG01114764: hypothetical protein	6.32398	-6.32398	8.45291e-12
163101	163349	RLGH_1268	--	MGAS10750_Spy1259	Kup system potassium uptake protein_1	13.1499	-13.1499	0
398228	398758	RLGH_1269	--	MGAS10750_Spy1260	Kup system potassium uptake protein_2	16.7352	-16.7352	0
1754241	1754546	RLGH_1283	pyrD	MGAS10750_Spy1273	Dihydroorotate dehydrogenase (fumarate) (EC 1.3.98.1)	2.23188	-2.23188	1.48302e-07
194285	194860	RLGH_1285	--	MGAS10750_Spy1275	Lead, cadmium, zinc and mercury transporting ATPase (EC 3.6.3.3) (EC 3.6.3.5); Copper-translocating P-type ATPase (EC 3.6.3.4)	2.23961	-2.23961	1.40195e-10
1735896	1737497	RLGH_1286	--	MGAS10750_Spy1276	Paratox_3	7.73981	7.73981	0
1611358	1612248	RLGH_1287	speA2	MGAS10750_Spy1277	Exotoxin, phage associated	6.46337	6.46337	0
1230351	1230635	RLGH_1344	mutT	MGAS10750_Spy1348	Mutator MutT protein (7,8-dihydro-8-oxoguanine-triphosphatase) (EC 3.6.1.-)_2	2.64918	2.64918	0
1697478	1698800	RLGH_1371	asnA	MGAS10750_Spy1376	Aspartate--ammonia ligase (EC 6.3.1.1)	6.74931	-6.74931	0
1099488	1100261	RLGH_1387	--	MGAS10750_Spy1392	CRISPR-associated protein Cas2_2	3.8279	3.8279	3.03055e-05
761446	764487	RLGH_1388	--	MGAS10750_Spy1393	CRISPR-associated protein Cas1_2	4.27002	4.27002	0
1077007	1077873	RLGH_1389	--	MGAS10750_Spy1394	CRISPR-associated RecB family exonuclease Cas4	4.05548	4.05548	0.000151486
383406	384587	RLGH_1390	--	MGAS10750_Spy1395	CRISPR-associated protein, Csd2 family	4.61417	4.61417	0
428990	429988	RLGH_1391	--	MGAS10750_Spy1396	CRISPR-associated protein, Csd1 family	4.41756	4.41756	0
50236	51771	RLGH_1392	--	MGAS10750_Spy1397	CRISPR-associated protein, Cas5d family	3.54843	3.54843	0.00029292
15111	16502	RLGH_1394	--	MGAS10750_Spy1399	CRISPR-associated helicase Cas3_2	4.11906	4.11906	1.5875e-11
1091341	1091541	RLGH_1408	lacZ	MGAS10750_Spy1413	Beta-galactosidase (EC 3.2.1.23)	2.49203	-2.49203	0
360513	360764	RLGH_1409	--	MGAS10750_Spy1414	Two-component response regulator TrxR	2.53055	-2.53055	6.18156e-07
1460303	1460860	RLGH_1410	--	MGAS10750_Spy1415	Two-component sensor kinase YesM (EC 2.7.3.-)	2.3222	-2.3222	5.29853e-11
1481494	1482219	RLGH_1477	--	MGAS10750_Spy1483	ABC transporter, ATP-binding protein_8	2.15019	2.15019	1.44318e-12
1746379	1746675	RLGH_1478	--	MGAS10750_Spy1484	FIG01113961: hypothetical protein	2.26653	2.26653	2.06168e-13
370584	370925	RLGH_1491	--	MGAS10750_Spy1498	INTEGRAL MEMBRANE PROTEIN (Rhomboid family)_1	5.01155	5.01155	0
200263	201969	RLGH_1496	--	MGAS10750_Spy1504	DegV family protein_3	3.94639	3.94639	0
438225	439214	RLGH_1497	--	MGAS10750_Spy1505	Transcriptional regulator, AcrR family_4	2.14126	2.14126	2.22662e-11
1842504	1843136	RLGH_1512	--	MGAS10750_Spy1520	Esterase (EC 3.1.1.-)_2	8.42057	8.42057	0
422606	423532	RLGH_1523	hit	MGAS10750_Spy1531	Histidine triad (HIT) nucleotide-binding protein, similarity with At5g48545 and yeast YDL125C (HNT1)	2.0649	2.0649	0
722379	723602	RLGH_1524	--	MGAS10750_Spy1532	Hypothetical protein in cluster with Ecs transporter (in Streptococci)	2.17896	2.17896	0
1482291	1482710	RLGH_1528	--	MGAS10750_Spy1536	Guanine-hypoxanthine permease	4.47489	-4.47489	0
357901	358653	RLGH_1569	--	MGAS10750_Spy1577	ABC transporter, permease protein_6	13.5592	13.5592	0
193353	194252	RLGH_1570	--	MGAS10750_Spy1578	ABC transporter, ATP-binding protein_9	9.16653	9.16653	0
1246288	1246470	RLGH_1607	--	MGAS10750_Spy1615	FIG01116734: hypothetical protein	11.5303	11.5303	0
1435741	1437369	RLGH_1608	mutY	MGAS10750_Spy1616	A/G-specific adenine glycosylase (EC 3.2.2.-)	4.34853	4.34853	0
1220710	1221300	RLGH_1630	--	MGAS10750_Spy1637	putative repressor - phage associated	2.17264	2.17264	2.23026e-05
1076061	1076996	RLGH_1651	--	MGAS10750_Spy1659	Putative stomatin/prohibitin-family membrane protease subunit YbbK	3.94895	3.94895	0
779868	780716	RLGH_1672	salY	MGAS10750_Spy1724	ABC transporter, permease protein_7	2.25935	2.25935	4.39132e-05
1075184	1076071	RLGH_1673	--	MGAS10750_Spy1725	putative salivaricin A ABC transporter (ATP-binding protein)	4.11654	4.11654	0.0493629
1112117	1112488	RLGH_1674	salX	MGAS10750_Spy1726	Lanthionine biosynthesis protein LanM_1	5.83827	5.83827	0.00067118
130225	131055	RLGH_1675	salB	MGAS10750_Spy1727	Lanthionine biosynthesis protein LanM_2	11.0466	11.0466	3.89035e-06
1729430	1732927	RLGH_1676	salA	MGAS10750_Spy1728	Lantibiotic salivaricin A	36.2204	36.2204	5.77684e-08
1484466	1484990	RLGH_1724	ska	MGAS10750_Spy1778	Streptokinase	4.12421	4.12421	0
1701827	1703059	RLGH_1727	sclA	MGAS10750_Spy1781	Collagen-like surface protein_2	105.965	105.965	0
595387	596109	RLGH_1743	dppA	MGAS10750_Spy1797	Dipeptide-binding ABC transporter, periplasmic substrate-binding component DppA (TC 3.A.1.5.2)	3.70761	3.70761	0
1756685	1757527	RLGH_1744	dppB	MGAS10750_Spy1798	Dipeptide transport system permease protein DppB (TC 3.A.1.5.2)	2.81882	2.81882	0
1221297	1221545	RLGH_1745	dppC	MGAS10750_Spy1799	Dipeptide transport system permease protein DppC (TC 3.A.1.5.2)	2.39726	2.39726	0
487780	488052	RLGH_1746	dppD	MGAS10750_Spy1800	Dipeptide transport ATP-binding protein DppD (TC 3.A.1.5.2)	2.50883	2.50883	4.12337e-13
754372	755082	RLGH_1747	dppE	MGAS10750_Spy1801	Dipeptide transport ATP-binding protein DppF (TC 3.A.1.5.2)	2.59835	2.59835	2.06168e-13
1090842	1091330	RLGH_1755	mga	MGAS10750_Spy1811	M protein trans-acting positive regulator (Mga)	4.84067	4.84067	0
1316689	1317681	RLGH_1764	--	MGAS10750_Spy1821	FIG01116435: hypothetical protein	2.92213	2.92213	7.91687e-11
1728236	1729333	RLGH_1766	sfbX	MGAS10750_Spy1822	Fibronectin-binding protein_3	35.8743	35.8743	0
159583	160068	RLGH_1767	sof	MGAS10750_Spy1823	Fibronectin-binding protein_4	51.7612	51.7612	0
131996	132829	RLGH_1768	--	MGAS10750_Spy1824	FIG01114845: hypothetical protein	9.92853	9.92853	0
47115	48380	RLGH_1769	--	MGAS10750_Spy1825	Peptidylproline cis-trans-isomerase (EC 5.2.1.8); Proteinase maturation protein (RopA)	3.14916	3.14916	0
777641	778585	RLGH_1770	--	MGAS10750_Spy1827	Streptopain inhibitor	15.3012	-15.3012	6.80974e-10
1453592	1454125	RLGH_1771	speB	MGAS10750_Spy1828	Strepotococcal cysteine protease (Streptopain) (EC 3.4.22.10) / Streptococcal pyrogenic exotoxin B (SpeB)	8.01079	-8.01079	9.74352e-10
1334432	1335457	RLGH_1774	rgg	MGAS10750_Spy1831	RopB; Rgg-like transcription regulator	6.75153	-6.75153	0
1072873	1073526	RLGH_1791	--	MGAS10750_Spy1848	RidA/YER057c/UK114 superfamily protein_2	2.52462	2.52462	2.06168e-12
1721887	1722708	RLGH_1817	pepO	MGAS10750_Spy1874	Neutral endopeptidase O (EC 3.4.24.-)	5.0671	5.0671	0
1754548	1755744	RLGH_1835	spxA	MGAS10750_Spy1890	Transcriptional regulator SpxA2	2.21904	2.21904	0
1485580	1487040	RLGH_1912	--	MGAS10750_Spy1969	Putative sugar uptake protein SpyM3_1856/SPs1852	3.25718	3.25718	0
