# Supplementary material for: Hypervirulent group A Streptococcus emergence in an acaspular background is associated with marked remodeling of the bacterial cell surface
Source: PLoS One. 2018 Dec 5;13(12):e0207897. doi: 10.1371/journal.pone.0207897 (PMC6281247; doi:10.1371/journal.pone.0207897)
Supplement: S4 Table — (XLSX) [file pone.0207897.s004.xlsx]

## Sheet: S4 Table
S4 Table. Genes differentially expressed between M4-SC-2 and M4-LC-1 by RNA-seq analysis.
Position start	Position end	M4-SC-2_tag	gene	MGAS10750 locus_tag	CDS Function	Absolute value	Fold change M4-LC-1 vs. M4-SC-2	Bonferroni
35979	36713	RLGH_0020	--	MGAS10750_Spy0022	Phosphoribosylaminoimidazole-succinocarboxamide synthase (EC 6.3.2.6)	2.91389	-2.91389	0.0133191
36789	40562	RLGH_0021	--	MGAS10750_Spy0023	Phosphoribosylformylglycinamidine synthase, synthetase subunit (EC 6.3.5.3) / glutamine amidotransferase subunit (EC 6.3.5.3)	2.63748	-2.63748	0.000961748
40723	42177	RLGH_0022	purF	MGAS10750_Spy0024	Amidophosphoribosyltransferase (EC 2.4.2.14)	2.68201	-2.68201	0.000388233
42205	43227	RLGH_0023	purM	MGAS10750_Spy0025	Phosphoribosylformylglycinamidine cyclo-ligase (EC 6.3.3.1)	2.83638	-2.83638	0.000113163
43395	43949	RLGH_0024	purN	MGAS10750_Spy0026	Phosphoribosylglycinamide formyltransferase (EC 2.1.2.2)	2.6941	-2.6941	0.000337482
44133	45680	RLGH_0025	purH	MGAS10750_Spy0027	IMP cyclohydrolase (EC 3.5.4.10) / Phosphoribosylaminoimidazolecarboxamide formyltransferase (EC 2.1.2.3)	2.47771	-2.47771	0.000628357
47115	48380	RLGH_0028	purD	MGAS10750_Spy0030	Phosphoribosylamine--glycine ligase (EC 6.3.4.13)	2.88223	-2.88223	8.57805e-09
48658	49149	RLGH_0029	purE	MGAS10750_Spy0031	N5-carboxyaminoimidazole ribonucleotide mutase (EC 5.4.99.18)	2.99852	-2.99852	0.000228681
49136	50233	RLGH_0030	purK	MGAS10750_Spy0032	N5-carboxyaminoimidazole ribonucleotide synthase (EC 6.3.4.18)	2.96843	-2.96843	1.64357e-09
54581	55492	RLGH_0034	--	MGAS10750_Spy0036	Transcriptional regulator, Cro/CI family_1	2.33496	2.33496	0.0178037
123883	127914	RLGH_0111	--	MGAS10750_Spy0115	Fibronectin-binding protein_2	4.85849	4.85849	0
128035	130197	RLGH_0112	--	MGAS10750_Spy0116	Cell wall surface anchor family protein	5.43637	5.43637	0
130225	131055	RLGH_0113	--	MGAS10750_Spy0117	Cell wall surface anchor family protein, LPXTG motif	5.76988	5.76988	0
131137	132009	RLGH_0114	--	MGAS10750_Spy0118	Sortase A, LPXTG specific_1	5.66119	5.66119	0
131996	132829	RLGH_0115	--	MGAS10750_Spy0119	Sortase A, LPXTG specific_2	5.83328	5.83328	0
132849	133706	RLGH_0116	--	MGAS10750_Spy0120	Sortase A, LPXTG specific_3	4.35489	4.35489	0
134048	134707	RLGH_0117	--	MGAS10750_Spy0121	FIG01114239: hypothetical protein	17.4831	17.4831	0
141054	141419	RLGH_0124	--	MGAS10750_Spy0128	RidA/YER057c/UK114 superfamily protein_1	2.85496	-2.85496	0
141456	142475	RLGH_0125	sloR	MGAS10750_Spy0129	Transcriptional regulator pfoR	2.56792	-2.56792	0
158223	159578	RLGH_0141	nga	MGAS10750_Spy0145	Nicotine adenine dinucleotide glycohydrolase (NADGH) (EC 3.2.2.5)	30.1451	30.1451	0
159583	160068	RLGH_0142	ifs	MGAS10750_Spy0146	Streptococcal NAD glycohydrolase inhibitor	25.855	25.855	0
160092	161807	RLGH_0143	slo	MGAS10750_Spy0147	Thiol-activated cytolysin	27.9736	27.9736	0
162149	162415	RLGH_0144	--	MGAS10750_Spy0148	FIG01116104: hypothetical protein	106.006	106.006	0
162699	162929	RLGH_0145	--	MGAS10750_Spy0149	FIG01114743: hypothetical protein	75.5876	75.5876	0
163101	163349	RLGH_0146	--	MGAS10750_Spy0151	FIG01115818: hypothetical protein	8.12428	8.12428	0
163584	164972	RLGH_0147	metB	MGAS10750_Spy0152	Cystathionine beta-lyase (EC 4.4.1.8)	5.51111	-5.51111	0
188846	190066	RLGH_0169	--	MGAS10750_Spy0175	S-layer homology domain / putative murein endopeptidase	4.14882	4.14882	0
191284	191403	RLGH_0170	--	MGAS10750_Spy0178	hypothetical protein_4	38.7249	38.7249	3.71103e-12
193353	194252	RLGH_0173	--	MGAS10750_Spy0180	Transcriptional regulator, RofA-like Protein (RALP)_1	4.72771	4.72771	0
194285	194860	RLGH_0174	--	MGAS10750_Spy0181	Transcriptional regulator, RofA-like Protein (RALP)_2	5.44803	5.44803	1.24404e-08
199821	200270	RLGH_0184	--	MGAS10750_Spy0190	Transcriptional regulator, MarR family_1	4.72235	-4.72235	0
200263	201969	RLGH_0185	--	MGAS10750_Spy0191	Multidrug resistance ABC transporter ATP-binding and permease protein_1	4.24677	-4.24677	0
201972	203756	RLGH_0186	--	MGAS10750_Spy0192	Multidrug resistance ABC transporter ATP-binding and permease protein_2	4.32686	-4.32686	0
254406	255587	RLGH_0237	--	MGAS10750_Spy0244	D-alanyl-D-alanine carboxypeptidase (EC 3.4.16.4)_1	3.46328	3.46328	0
255755	256987	RLGH_0238	dacA2	MGAS10750_Spy0245	D-alanyl-D-alanine carboxypeptidase (EC 3.4.16.4)_2	2.41829	2.41829	0
284304	285518	RLGH_0261	--	MGAS10750_Spy0270	Dicarboxylate/amino acid:cation (Na+ or H+) symporter	2.09538	-2.09538	0
290314	290847	RLGH_0267	--	MGAS10750_Spy0276	FIG01269488: protein, clustered with ribosomal protein L32p	3.52727	3.52727	0
306362	307285	RLGH_0281	--	MGAS10750_Spy0290	Inner membrane protein translocase component YidC, OxaA protein	2.29633	2.29633	6.94169e-10
317354	317917	RLGH_0297	--	MGAS10750_Spy0307	Substrate-specific component RibU of riboflavin ECF transporter	2.18343	-2.18343	9.64248e-07
343631	348574	RLGH_0329	spyCEP	MGAS10750_Spy0340	Serine endopeptidase ScpC (EC 3.4.21.-)	178.819	178.819	0
357901	358653	RLGH_0341	spyA	MGAS10750_Spy0353	C3 family ADP-ribosyltransferase (EC 2.4.2.-)	7.00908	7.00908	0
359094	359606	RLGH_0342	--	MGAS10750_Spy0354	FIG01114323: hypothetical protein_1	60.7157	60.7157	0
359844	360104	RLGH_0343	--	MGAS10750_Spy0355	FIG01114323: hypothetical protein_2	63.0892	63.0892	0
360513	360764	RLGH_0344	--	MGAS10750_Spy0356	FIG01114229: hypothetical protein	2.5711	2.5711	0
360858	361565	RLGH_0345	--	MGAS10750_Spy0357	FIG01115464: hypothetical protein	4.76498	4.76498	3.80105e-07
370584	370925	RLGH_0356	--	MGAS10750_Spy0368	FIG01116268: hypothetical protein	2.36855	2.36855	0
383406	384587	RLGH_0371	--	MGAS10750_Spy0383	Group B streptococcal surface immunogenic protein	2.16288	2.16288	0
396111	396428	RLGH_0387	--	MGAS10750_Spy0399	putative role in replication	2.53246	2.53246	4.64165e-07
398010	398261	RLGH_0391	--	--	Response regulator of the competence regulon ComE_2	10.3978	10.3978	0
398228	398758	RLGH_0392	--	MGAS10750_Spy0403	Response regulator	9.33659	9.33659	0
398759	400093	RLGH_0393	--	MGAS10750_Spy0404	Histidine kinase	9.73188	9.73188	0
418266	420599	RLGH_0419	--	MGAS10750_Spy0427	3'-to-5' exoribonuclease RNase R	2.40676	2.40676	0
420602	421069	RLGH_0420	smpB	MGAS10750_Spy0428	tmRNA-binding protein SmpB	2.39075	2.39075	0
421084	421794	RLGH_0421	--	MGAS10750_Spy0429	Glutaminyl-peptide cyclotransferase (EC 2.3.2.5)	2.41303	2.41303	4.12337e-13
428990	429988	RLGH_0430	--	MGAS10750_Spy0438	Diglucosyl diacylglycerol synthase (1,2-linking) (EC 2.4.1.208)	2.28166	2.28166	0
429990	431324	RLGH_0431	--	MGAS10750_Spy0439	Glycosyltransferase LafA, responsible for the formation of Glc-DAG	2.00687	2.00687	0
438225	439214	RLGH_0438	--	MGAS10750_Spy0447	Phosphoenolpyruvate-dihydroxyacetone phosphotransferase (EC 2.7.1.121), dihydroxyacetone binding subunit DhaK	3.56033	3.56033	0
439225	439800	RLGH_0439	--	MGAS10750_Spy0448	Phosphoenolpyruvate-dihydroxyacetone phosphotransferase (EC 2.7.1.121), ADP-binding subunit DhaL	3.3779	3.3779	6.9087e-10
439800	440174	RLGH_0440	--	MGAS10750_Spy0449	Phosphoenolpyruvate-dihydroxyacetone phosphotransferase (EC 2.7.1.121), subunit DhaM; DHA-specific IIA component	3.22489	3.22489	0.00115212
440192	440902	RLGH_0441	--	MGAS10750_Spy0450	Glycerol uptake facilitator protein_1	3.26046	3.26046	3.50486e-12
476963	478330	RLGH_0485	--	MGAS10750_Spy0495	Multidrug resistance protein ErmB_1	4.14177	-4.14177	0
487780	488052	RLGH_0494	--	MGAS10750_Spy0504	Phage shock protein C, putative; stress-responsive transcriptional regulator	2.44242	2.44242	0
531271	532446	RLGH_0539	--	MGAS10750_Spy0548	Epoxyqueuosine (oQ) reductase QueG	2.0967	-2.0967	8.24674e-13
588664	589371	RLGH_0616	speJ	MGAS10750_Spy0621	Streptococcal pyrogenic exotoxin C (SpeC); _Toximoron (Superantigen)	8.57025	-8.57025	0
589482	590240	RLGH_0617	--	MGAS10750_Spy0622	Streptococcal extracellular nuclease 2; Mitogenic factor 2	8.19007	-8.19007	0
595387	596109	RLGH_0622	--	MGAS10750_Spy0627	Transcriptional regulator, GntR family_1	2.15021	-2.15021	3.33993e-11
596129	597328	RLGH_0623	agaS	MGAS10750_Spy0628	Galactosamine-6-phosphate isomerase (EC 5.3.1.-)	2.1877	-2.1877	0
653931	654830	RLGH_0697	--	--	RofA-like transcriptional regulator RALP3_1	2.7526	-2.7526	2.06168e-11
654885	655415	RLGH_0698	--	--	RofA-like transcriptional regulator RALP3_2	2.98971	-2.98971	1.25763e-11
661558	662508	RLGH_0701	--	--	Streptolysin S biosynthesis protein B (SagB)	2.35691	-2.35691	1.05089e-07
662505	663563	RLGH_0702	--	--	Streptolysin S biosynthesis protein C (SagC)	2.41624	-2.41624	4.06964e-07
663583	664941	RLGH_0703	--	--	Streptolysin S biosynthesis protein D (SagD)	2.23214	-2.23214	6.18505e-13
664916	665587	RLGH_0704	--	--	Streptolysin S self-immunity protein (SagE)	2.34757	-2.34757	5.00932e-05
665584	666267	RLGH_0705	--	--	Streptolysin S biosynthesis protein (SagF)	2.38588	-2.38588	5.70452e-08
666290	667213	RLGH_0706	--	--	Streptolysin S export ATP-binding protein (SagG)	2.14435	-2.14435	1.18204e-07
667222	668349	RLGH_0707	--	--	Streptolysin S export transmembrane permease (SagH)	2.30047	-2.30047	1.34566e-09
668346	669464	RLGH_0708	--	--	Streptolysin S export transmembrane permease (SagI)	2.25253	-2.25253	1.79367e-11
745556	746077	RLGH_0782	pyrR	MGAS10750_Spy0728	Uracil phosphoribosyltransferase (EC 2.4.2.9) / Pyrimidine operon regulatory protein PyrR	2.22138	-2.22138	1.05749e-05
746093	747352	RLGH_0783	pyrP	MGAS10750_Spy0729	Uracil permease	2.08983	-2.08983	0.000239218
747362	748348	RLGH_0784	pyrB	MGAS10750_Spy0730	Aspartate carbamoyltransferase (EC 2.1.3.2)	2.1075	-2.1075	0.000185871
748392	749474	RLGH_0785	carA	MGAS10750_Spy0731	Carbamoyl-phosphate synthase small chain (EC 6.3.5.5)	2.09825	-2.09825	6.88918e-05
759735	760547	RLGH_0794	--	MGAS10750_Spy0741	Mobile element protein_23	4.05268	4.05268	6.25752e-05
771494	772207	RLGH_0804	fruR	MGAS10750_Spy0751	Transcriptional repressor of the fructose operon, DeoR family	2.21204	-2.21204	4.12337e-12
777087	777206	RLGH_0810	--	MGAS10750_Spy0757	hypothetical protein_30	45.0594	45.0594	2.05229e-07
777181	777390	RLGH_0811	--	MGAS10750_Spy0758	Streptococcal pyrogenic exotoxin J (SpeJ) fragment	19.4718	19.4718	6.45513e-10
777641	778585	RLGH_0812	mac	MGAS10750_Spy0759	Immunoglobulin G-endopeptidase (IdeS) / Mac/ Secreted immunoglobulin binding protein (Sib38)	7.98011	7.98011	4.12337e-13
779488	779868	RLGH_0815	--	MGAS10750_Spy0762	Hypothetical protein SP1558	2.03707	2.03707	4.66557e-08
785305	787290	RLGH_0821	--	MGAS10750_Spy0770	5'-nucleotidase (EC 3.1.3.5)	2.44463	-2.44463	4.08244e-07
811463	812155	RLGH_0847	pyrF	MGAS10750_Spy0795	Orotidine 5'-phosphate decarboxylase (EC 4.1.1.23)	2.35227	-2.35227	0.000351123
814611	815474	RLGH_0850	--	MGAS10750_Spy0798	Cystine-binding protein	2.08121	2.08121	1.98334e-10
815503	816153	RLGH_0851	--	MGAS10750_Spy0799	Cystine transport system permease protein	2.17954	2.17954	0
980565	981146	RLGH_1026	xpt	MGAS10750_Spy1007	Xanthine phosphoribosyltransferase (EC 2.4.2.22)	2.45365	-2.45365	0
981146	982429	RLGH_1027	--	MGAS10750_Spy1008	Xanthine permease	2.29265	-2.29265	3.3791e-09
1064557	1064946	RLGH_1109	cdd	MGAS10750_Spy1092	Cytidine deaminase (EC 3.5.4.5)	2.15326	2.15326	0
1066460	1067380	RLGH_1111	coaA	MGAS10750_Spy1094	Pantothenate kinase (EC 2.7.1.33)	2.31461	2.31461	9.793e-10
1084228	1085184	RLGH_1129	--	MGAS10750_Spy1114	Membrane protein_3	2.4455	-2.4455	0
1085195	1085791	RLGH_1130	--	MGAS10750_Spy1115	Type I restriction-modification system specificity subunit	2.30351	-2.30351	2.82535e-06
1099488	1100261	RLGH_1144	cfa	MGAS10750_Spy1131	CAMP factor	2.14683	-2.14683	0
1112117	1112488	RLGH_1154	--	MGAS10750_Spy1141	Transcriptional regulator, GntR family_5	2.15516	2.15516	0
1112488	1113186	RLGH_1155	--	MGAS10750_Spy1142	Multidrug ABC transporter, ATP-binding protein	2.01477	2.01477	0
1163097	1164317	RLGH_1206	--	MGAS10750_Spy1193	Transporter, MFS superfamily	2.05171	-2.05171	0.0135679
1191500	1192774	RLGH_1232	--	MGAS10750_Spy1220	Peptidoglycan N-acetylglucosamine deacetylase (EC 3.5.1.-)	3.98765	3.98765	0
1205724	1206485	RLGH_1246	--	MGAS10750_Spy1237	FIG01114175: hypothetical protein	2.11734	-2.11734	0.0014422
1210062	1211117	RLGH_1249	prsA	MGAS10750_Spy1240	Foldase protein prsA 1 precursor (EC 5.2.1.8)	3.83084	3.83084	0
1211953	1213149	RLGH_1251	--	MGAS10750_Spy1242	Major facilitator:Oxalate:Formate Antiporter	2.37332	-2.37332	0.000308883
1220710	1221300	RLGH_1258	--	MGAS10750_Spy1249	FIG01113992: hypothetical protein	4.68876	-4.68876	6.89513e-07
1221297	1221545	RLGH_1259	--	MGAS10750_Spy1250	FIG01114764: hypothetical protein	5.91484	-5.91484	7.23651e-11
1228739	1230394	RLGH_1268	--	MGAS10750_Spy1259	Kup system potassium uptake protein_1	8.65487	-8.65487	0
1230351	1230635	RLGH_1269	--	MGAS10750_Spy1260	Kup system potassium uptake protein_2	11.7994	-11.7994	0
1234586	1235281	RLGH_1273	--	MGAS10750_Spy1264	putative membrane protein_3	2.39218	2.39218	0
1243895	1245757	RLGH_1285	--	MGAS10750_Spy1275	Lead, cadmium, zinc and mercury transporting ATPase (EC 3.6.3.3) (EC 3.6.3.5); Copper-translocating P-type ATPase (EC 3.6.3.4)	3.41488	-3.41488	0
1246288	1246470	RLGH_1286	--	MGAS10750_Spy1276	Paratox_3	6.38205	6.38205	0
1246583	1247365	RLGH_1287	speA2	MGAS10750_Spy1277	Exotoxin, phage associated	4.91795	4.91795	0
1247613	1248737	RLGH_1288	--	MGAS10750_Spy1278	Fic domain protein, Pden_3305 type	2.2238	-2.2238	0.0414041
1291229	1291684	RLGH_1344	mutT	MGAS10750_Spy1348	Mutator MutT protein (7,8-dihydro-8-oxoguanine-triphosphatase) (EC 3.6.1.-)_2	2.03632	2.03632	9.25604e-07
1316689	1317681	RLGH_1371	asnA	MGAS10750_Spy1376	Aspartate--ammonia ligase (EC 6.3.1.1)	4.57111	-4.57111	0
1334128	1334421	RLGH_1387	--	MGAS10750_Spy1392	CRISPR-associated protein Cas2_2	3.2701	3.2701	0.000835834
1334432	1335457	RLGH_1388	--	MGAS10750_Spy1393	CRISPR-associated protein Cas1_2	3.41044	3.41044	0
1336130	1336978	RLGH_1390	--	MGAS10750_Spy1395	CRISPR-associated protein, Csd2 family	3.19397	3.19397	4.10275e-11
1336983	1338878	RLGH_1391	--	MGAS10750_Spy1396	CRISPR-associated protein, Csd1 family	3.07554	3.07554	1.64935e-12
1340110	1341738	RLGH_1394	--	MGAS10750_Spy1399	CRISPR-associated helicase Cas3_2	3.09014	3.09014	7.3498e-07
1351894	1355310	RLGH_1408	lacZ	MGAS10750_Spy1413	Beta-galactosidase (EC 3.2.1.23)	3.12446	-3.12446	0
1355330	1356814	RLGH_1409	--	MGAS10750_Spy1414	Two-component response regulator TrxR	3.34588	-3.34588	4.12337e-13
1356814	1358538	RLGH_1410	--	MGAS10750_Spy1415	Two-component sensor kinase YesM (EC 2.7.3.-)	3.02272	-3.02272	0
1453592	1454125	RLGH_1491	--	MGAS10750_Spy1498	INTEGRAL MEMBRANE PROTEIN (Rhomboid family)_1	3.38108	3.38108	0
1459168	1460010	RLGH_1496	--	MGAS10750_Spy1504	DegV family protein_3	3.79597	3.79597	0
1471742	1472743	RLGH_1512	--	MGAS10750_Spy1520	Esterase (EC 3.1.1.-)_2	5.5122	5.5122	0
1485580	1487040	RLGH_1528	--	MGAS10750_Spy1536	Guanine-hypoxanthine permease	2.25307	-2.25307	1.29934e-07
1504505	1505641	RLGH_1548	dnaJ	MGAS10750_Spy1557	Chaperone protein DnaJ	2.34587	-2.34587	0
1505922	1507748	RLGH_1549	dnaK	MGAS10750_Spy1558	Chaperone protein DnaK	2.16158	-2.16158	1.85552e-12
1507929	1508462	RLGH_1550	grpE	MGAS10750_Spy1559	Heat shock protein GrpE	2.18705	-2.18705	1.03084e-12
1508504	1509538	RLGH_1551	hrcA	MGAS10750_Spy1560	Heat-inducible transcription repressor HrcA	2.09308	-2.09308	2.20373e-09
1523456	1524160	RLGH_1569	--	MGAS10750_Spy1577	ABC transporter, permease protein_6	13.7298	13.7298	0
1524173	1525075	RLGH_1570	--	MGAS10750_Spy1578	ABC transporter, ATP-binding protein_9	9.25728	9.25728	0
1568657	1568950	RLGH_1607	--	MGAS10750_Spy1615	FIG01116734: hypothetical protein	9.70224	9.70224	0
1569118	1570272	RLGH_1608	mutY	MGAS10750_Spy1616	A/G-specific adenine glycosylase (EC 3.2.2.-)	5.01521	5.01521	0
1611358	1612248	RLGH_1651	--	MGAS10750_Spy1659	Putative stomatin/prohibitin-family membrane protease subunit YbbK	4.39988	4.39988	0
1641643	1643550	RLGH_1672	salY	MGAS10750_Spy1724	ABC transporter, permease protein_7	2.38773	2.38773	4.43322e-06
1644286	1646430	RLGH_1674	salX	MGAS10750_Spy1726	Lanthionine biosynthesis protein LanM_1	5.03834	5.03834	0.00532296
1646408	1649242	RLGH_1675	salB	MGAS10750_Spy1727	Lanthionine biosynthesis protein LanM_2	12.5134	12.5134	5.40709e-07
1649324	1649470	RLGH_1676	salA	MGAS10750_Spy1728	Lantibiotic salivaricin A	44.2448	44.2448	4.70126e-09
1697478	1698800	RLGH_1724	ska	MGAS10750_Spy1778	Streptokinase	3.14953	3.14953	0
1701827	1703059	RLGH_1727	sclA	MGAS10750_Spy1781	Collagen-like surface protein_2	73.7805	73.7805	0
1719172	1720800	RLGH_1743	dppA	MGAS10750_Spy1797	Dipeptide-binding ABC transporter, periplasmic substrate-binding component DppA (TC 3.A.1.5.2)	3.64884	3.64884	0
1720913	1721890	RLGH_1744	dppB	MGAS10750_Spy1798	Dipeptide transport system permease protein DppB (TC 3.A.1.5.2)	2.16956	2.16956	4.80579e-10
1721887	1722708	RLGH_1745	dppC	MGAS10750_Spy1799	Dipeptide transport system permease protein DppC (TC 3.A.1.5.2)	2.07848	2.07848	1.83964e-09
1722720	1723523	RLGH_1746	dppD	MGAS10750_Spy1800	Dipeptide transport ATP-binding protein DppD (TC 3.A.1.5.2)	2.00753	2.00753	7.38068e-07
1723507	1724133	RLGH_1747	dppE	MGAS10750_Spy1801	Dipeptide transport ATP-binding protein DppF (TC 3.A.1.5.2)	2.06717	2.06717	3.44616e-07
1728236	1729333	RLGH_1751	fba	--	Cell surface protein_2	21.224	21.224	0
1729430	1732927	RLGH_1752	scpA	--	C5a peptidase (EC 3.4.21.-)	20.6327	20.6327	0
1733263	1734315	RLGH_1753	emm	--	Antiphagocytic M protein_1	16.0703	16.0703	0
1735896	1737497	RLGH_1755	mga	MGAS10750_Spy1811	M protein trans-acting positive regulator (Mga)	4.55605	4.55605	0
1746379	1746675	RLGH_1764	--	MGAS10750_Spy1821	FIG01116435: hypothetical protein	2.55661	2.55661	5.83894e-08
1746679	1746810	RLGH_1765	--	--	FIG01118170: hypothetical protein	25.2591	25.2591	2.67916e-05
1746817	1748748	RLGH_1766	sfbX	MGAS10750_Spy1822	Fibronectin-binding protein_3	27.48	27.48	0
1748928	1751900	RLGH_1767	sof	MGAS10750_Spy1823	Fibronectin-binding protein_4	37.0582	37.0582	0
1752325	1752561	RLGH_1768	--	MGAS10750_Spy1824	FIG01114845: hypothetical protein	7.02679	7.02679	0
1754241	1754546	RLGH_1770	--	MGAS10750_Spy1827	Streptopain inhibitor	6.32236	-6.32236	0.0020112
1756685	1757527	RLGH_1774	rgg	MGAS10750_Spy1831	RopB; Rgg-like transcription regulator	7.26386	-7.26386	0
1757768	1758583	RLGH_1775	spd	MGAS10750_Spy1832	Streptodornase B; Mitogenic factor 1	2.42819	-2.42819	8.15507e-07
1775826	1777325	RLGH_1795	--	MGAS10750_Spy1852	Dipeptidase (EC 3.4.-.-)_2	3.52011	-3.52011	0
1777911	1778177	RLGH_1796	--	MGAS10750_Spy1854	Transcriptional regulator, MutR family	4.016	-4.016	2.18578e-08
1778428	1780059	RLGH_1797	groEL	MGAS10750_Spy1855	Heat shock protein 60 family chaperone GroEL	3.09551	-3.09551	0
1780095	1780385	RLGH_1798	groES	MGAS10750_Spy1856	Heat shock protein 60 family co-chaperone GroES	3.39497	-3.39497	0
1783588	1783701	RLGH_1801	--	--	hypothetical protein_48	4.07401	4.07401	0.000784972
1783664	1783873	RLGH_1802	csp	MGAS10750_Spy1859	Cold shock protein CspA	5.07788	5.07788	0
1804346	1806241	RLGH_1817	pepO	MGAS10750_Spy1874	Neutral endopeptidase O (EC 3.4.24.-)	3.32011	3.32011	0
1806449	1808077	RLGH_1818	dexS	MGAS10750_Spy1875	Trehalose-6-phosphate hydrolase (EC 3.2.1.93)	6.12772	-6.12772	0
1808145	1810169	RLGH_1819	--	MGAS10750_Spy1876	PTS system, trehalose-specific IIB, IIC, IIA component (EC2.7.1.69)/(EC 2.7.1.69) / (EC 2.7.1.69)	6.62238	-6.62238	0
1842504	1843136	RLGH_1866	--	--	FIG01116006: hypothetical protein	5.20992	5.20992	0
1864628	1866901	RLGH_1890	--	MGAS10750_Spy1947	Phage infection protein	2.06653	-2.06653	0
1889254	1890117	RLGH_1912	--	MGAS10750_Spy1969	Putative sugar uptake protein SpyM3_1856/SPs1852	4.32266	4.32266	0
