# Supplementary material for: Hypervirulent group A Streptococcus emergence in an acaspular background is associated with marked remodeling of the bacterial cell surface
Source: PLoS One. 2018 Dec 5;13(12):e0207897. doi: 10.1371/journal.pone.0207897 (PMC6281247; doi:10.1371/journal.pone.0207897)
Supplement: S5 Table — (XLSX) [file pone.0207897.s005.xlsx]

## Sheet: S5 Table
S5 Table. CovRS mutations in other publically available M4 strains
	Strain	Nucleotide change	Protein effect	Consequence based on previous literature in other M-types
CovR	5858487	T295C	Y99H	lack of CovR dimerization (same strain has CovS P190I)
	5858374	A407T	D136V	unknown (same strain has CovS E50V and R441C)
CovS	5853457	del73-82	frame shift	non-functional CovS
	5858528	del83	frame shift	non-functional CovS
	5858374	A149G	E50V	unknown (same strain has CovR D136V and CovS R441C)
	5853466	C154T	early stop codon	non-functional CovS
	5853684	G418T	G140C	unknown
	5858487	G569T	R190I	unknown (same strain has CovR Y99H)
	5854121	C854T	P285L	lack of CovS phosphorylation
	5854138	G963A	G321I	unknown
	5853841	del1215-1219	frame shift	non-functional CovS
	5853781	del1215-1219	frame shift	non-functional CovS
	5858374	C1321T	R441C	unknown (same strain has CovR D136V and CovS E50V)
	5853385	G1370T	G457T	lack of CovS phosphorylation
