# Supplementary material for: Hypervirulent group A Streptococcus emergence in an acaspular background is associated with marked remodeling of the bacterial cell surface
Source: PLoS One. 2018 Dec 5;13(12):e0207897. doi: 10.1371/journal.pone.0207897 (PMC6281247; doi:10.1371/journal.pone.0207897)
Supplement: S6 Table — (XLSX) [file pone.0207897.s006.xlsx]

## Sheet: S6 Table
S6 Table. Primers and Probes used in this study.
Primers for insertional inactivation of covS
Primer	Sequence	Purpose
covS-5’	TTCATAGTTTTCTTTCTGGG	Amplification of 5’-flanking DNA for covS insertional inactivation
MSP256	CTATTTAAATAACAGATTAAAAAAATTATAAGAGAGTTAGAGTAGCTTAAGGCATTG	Amplification of spectinomycin cassette for covS insertional inactivation
MSP257	CGTTATTAGTTATAGTTATTATAACATGTATTATTTTCCATATGACTTATTTCTCACG	Amplification of 5’-flanking DNA for covS insertional inactivation
MSP255	CGTGAGAAATAAGTCATATGGAAAATAATACATGTTATAATAACTATAACTAATAACG	Amplification of spectinomycin cassette for covS insertional activation
MSP258	CTATTTAAATAACAGATTAAAAAAATTATAAGAGAGTTAGAGTAGCTTAAGGCATTG	Amplification of 3’-flanking DNA for covS insertional inactivation
covS-3’	ACTGTATTAGAGTCACCGAA	Amplification of 3’-flanking DNA for covS insertional inactivation
Primers and probes for Taqman qRT PCR
Gene	Strain (s)	5' Oligo	3' Oligo	6FAM/TAMRA Probe
tufA	All strains	CAACTCGTCACTATGCGCACAT	GAGCGGCACCAGTGATCAT	CTCCAGGACACGCGGACTACGTTAAAAA
RivR	All strains	TTGAACATCTCAAATCCTTGCCTAT	TCAGACGAAAATGTGACACGAGTT	CCATTGCCGTGGATGAGCTAGCACC
speB	All M4s	CGC ACT AAA CCC TTC AGC TCT T	ACA GCA CTT TGG TAA CCG TTG A	GCC TGC GCC GCC ACC AGT A
prtS/spyCEP	All M4s	AAG GAG CTT GGG ACA AGG GAT A	TGA TGG GCC GGA TCG A	CAATAACTGCGACAACCTTGCCTTGTCCT
spcA	All M4s	CGAAAGAACCTTACCGCCTAGA	TTTACAATTTCGACACGCATCAA	GCAATTGAGCCTCAGGCATCGCA
emm	MGAS2221 (M1)	AGACAGTTACCATCAACAGGTGAAAC	TACTCCAGCTGTTGCCATAACAG	TAACCCATTCTTCACAGCGGCAGCC
emm	MGAS10870 (M3)	CGTAAGGGTCTTCGCCGTGA	TTCACGTGATGCGTCCAAGTC	ACGCAAGCCGTCAAGGTCTTCGCCGT
emm	M4-SC-1, M4-SC-2, M4-LC-1	ACACCTGCTACCAAACCAGCTA	AGCAAGCATACCTGCAGATACCA	CCGTCAACAGGCGAAGCAGCCAACCC
emm	MGAS10750	ACTAAAAGGCAACCAAACACCAA	CATTGCTGATCTAGAACGGTTAGC	CGCTAAAGTAGCCCCAC
mga	MGAS2221 (M1) and MGAS10780 (M3)	CAAGTCAACAGTGGAGAGAACTAAAATT	ATGGAGATGTTGAGAGCTTGCT	GATCTCATACGTAACAGAAAACGCTGACGCC
mga	All M4s	TCCATAACGCTTCGGTGTTAAA	CTGCATCAGCTTCTCGACACTT	ACCCTCGCATTTATGAGGCCTTTGTGA
bp1	MGAS2221 (M1)	GTTCACGGGGAGACTGTTGT	AGTCATCGGTGTGTTCAAAGC	CGAACCTGATACTACTGTCAACGAAGACGG
bp1	MGAS10870 (M3)	GATGTGGTGGTGTATGAGGTTGAT	ACAGTCCTCCTTCTTGCGTAAAA	TCGAATTGCCGCTCAAGCTGGC
bp1	MGAS10750, M4-SC-1, M4-SC-2, M4-LC-1	AGCTGATGGTCACCCAATGAC	CTTGGGTCTTTATGTTCTTTAGGATTGT	CAATAGCGATGCCGTCGTTGACCAA
